# Supplementary material for: Neuronal Dot1l Activity Acts as a Mitochondrial Gene-Repressor Associated with Human Brain Aging via H3K79 Hypermethylation
Source: Int J Mol Sci. 2023 Jan 10;24(2):1387. doi: 10.3390/ijms24021387 (PMC9862808; doi:10.3390/ijms24021387)
Supplement: Supplementary file 1 [file ijms-24-01387-s001.zip]

Archive with 1 entries (1 files):
- ijms-2088845-supplementary.pdf
